# Supplementary material for: Alleviative effects of plant growth-promoting rhizobacteria on salt-stressed rice seedlings: mechanisms mediated by rhizosphere microbiota and root exudates
Source: Front Plant Sci. 2025 Oct 8;16:1661074. doi: 10.3389/fpls.2025.1661074 (PMC12540319; doi:10.3389/fpls.2025.1661074)
Supplement: Supplementary file 1 [file Table1.xlsx]

## Sheet: Sheet1
		M	SD	LCI	UCI
root length(cm)	CK	14.1	0.2	13.6032	14.5968
	T1	16.8	0.6	15.3095	18.2905
	T2	19.4	1.47986	15.7238	23.0762
	T3	21.3	1.83576	16.7397	25.8603
	T4	21.4	1.75784	17.0333	25.7667
	T5	20.4	1.2	17.419	23.381
	T6	21.4333	1.80093	16.9596	25.9071
plant height(cm）	CK	31.3333	1.77858	26.9151	35.7516
	T1	34.6333	1.70978	30.386	38.8807
	T2	34.7333	0.83865	32.65	36.8167
	T3	36.8	1.6	32.8254	40.7746
	T4	38.6667	0.60277	37.1693	40.164
	T5	34.7	0.8544	32.5776	36.8225
	T6	35.1667	2.6839	28.4995	41.8338
underground dry weight（g）	CK	0.27223	0.04396	0.16303	0.38144
	T1	0.3071	0.02642	0.24148	0.37272
	T2	0.4484	0.10122	0.19695	0.69985
	T3	0.63387	0.06015	0.48446	0.78328
	T4	0.56703	0.10665	0.30211	0.83196
	T5	0.37667	0.08731	0.15976	0.59357
	T6	0.4251	0.07852	0.23004	0.62016
above-ground dry weight（g）	CK	1.00187	0.07399	0.81806	1.18567
	T1	1.0445	0.04549	0.93151	1.15749
	T2	1.36923	0.22908	0.80017	1.9383
	T3	1.84557	0.13425	1.51207	2.17907
	T4	1.90483	0.2649	1.24678	2.56289
	T5	1.45903	0.29781	0.71924	2.19882
	T6	1.38757	0.12984	1.06502	1.71012
total chlorophyll（mg/g FW）	CK	1.70903	0.07938	1.51183	1.90622
	T1	2.08647	0.10104	1.83546	2.33748
	T2	2.1157	0.16247	1.7121	2.5193
	T3	2.27406	0.03204	2.19448	2.35365
	T4	2.14545	0.22176	1.59458	2.69632
	T5	2.08169	0.12187	1.77894	2.38444
	T6	2.75018	0.09218	2.52118	2.97917
leaf-SOD(U/g FW)	CK	226.394	8.3236	205.717	247.071
	T1	267.289	12.5456	236.124	298.454
	T2	235.732	27.4869	167.451	304.013
	T3	367.652	26.2617	302.414	432.89
	T4	311.164	10.5061	285.065	337.263
	T5	331.148	14.051	296.244	366.053
	T6	257.784	10.0959	232.704	282.863
root-SOD(U/g FW)	CK	62.3775	12.2357	31.9823	92.7727
	T1	94.6716	6.44344	78.6652	110.678
	T2	68.8928	10.2899	43.3312	94.4544
	T3	148.553	16.6582	107.171	189.934
	T4	150.397	14.7115	113.851	186.942
	T5	118.383	4.60828	106.935	129.83
	T6	106.704	7.76092	87.4253	125.984
leaf-CAT(U/g FW)	CK	2508.25	263.185	1854.46	3162.04
	T1	3019.42	347.994	2154.95	3883.88
	T2	3991.79	69.8975	3818.15	4165.42
	T3	8670.05	92.6309	8439.94	8900.16
	T4	7108.88	221.638	6558.3	7659.46
	T5	6781.14	303.086	6028.24	7534.05
	T6	4642.74	260.194	3996.38	5289.09
root-CAT(U/g FW)	CK	211.823	21.4724	158.482	265.163
	T1	256.803	10.6207	230.419	283.186
	T2	346.405	32.6389	265.326	427.485
	T3	633.663	39.2933	536.053	731.273
	T4	347.896	15.6046	309.132	386.66
	T5	569.024	20.4114	518.319	619.728
	T6	605.611	20.0072	555.91	655.311
leaf-POD（U/g FW)	CK	20724.4	510.389	19456.5	21992.3
	T1	24988.7	1252.9	21876.3	28101.1
	T2	21574.7	771.975	19657	23492.4
	T3	34643	2030.85	29598.1	39687.9
	T4	29919.6	212.189	29392.5	30446.7
	T5	23878.8	1759.72	19507.4	28250.2
	T6	32196.6	2445.15	26122.5	38270.7
root-POD（U/g FW)	CK	5576.35	360.213	4681.54	6471.17
	T1	6459.18	217.242	5919.53	6998.84
	T2	6527.78	825.079	4478.17	8577.39
	T3	8853.14	561.316	7458.75	10247.5
	T4	9661.81	135.778	9324.52	9999.1
	T5	7749.16	196.148	7261.9	8236.42
	T6	9841.58	797.076	7861.54	11821.6
leaf-pro(μg/g FW)	CK	15.2065	1.77955	10.7859	19.6272
	T1	19.5617	1.3364	16.2419	22.8815
	T2	34.7817	2.85676	27.6851	41.8783
	T3	61.1558	2.9783	53.7573	68.5543
	T4	39.4508	3.43679	30.9133	47.9883
	T5	58.417	3.6608	49.3231	67.511
	T6	67.5751	1.76354	63.1942	71.956
root-pro(μg/g FW)	CK	4.73224	0.45778	3.59504	5.86944
	T1	7.78948	0.52539	6.48434	9.09462
	T2	8.72804	0.82909	6.66846	10.7876
	T3	26.298	2.38108	20.3831	32.2129
	T4	18.0274	1.6179	14.0083	22.0465
	T5	18.5961	1.63899	14.5246	22.6676
	T6	25.7904	3.1803	17.8901	33.6907
leaf-MDA（nmol/L）	CK	41.1038	0.27265	40.4265	41.7811
	T1	37.0368	1.61848	33.0163	41.0573
	T2	34.5472	1.62318	30.515	38.5794
	T3	31.2167	0.41003	30.1981	32.2352
	T4	33.6163	0.26559	32.9566	34.2761
	T5	33.7256	0.02655	33.6597	33.7916
	T6	35.4523	0.47906	34.2623	36.6424
root-MDA（nmol/L）	CK	42.041	2.65176	35.4536	48.6283
	T1	28.232	0.1024	27.9776	28.4864
	T2	29.316	0.26484	28.658	29.9739
	T3	24.9482	0.42741	23.8864	26.0099
	T4	25.6309	0.35018	24.761	26.5008
	T5	28.9019	0.55989	27.511	30.2927
	T6	29.2886	0.05838	29.1436	29.4337
